# Supplementary material for: Subcutaneous Fat Area Can Be as a Predictors of Drainage Volume After Lobectomy for Lung Cancer
Source: Thorac Cancer. 2025 Jun 21;16(12):e70114. doi: 10.1111/1759-7714.70114 (PMC12181634; doi:10.1111/1759-7714.70114)
Supplement: Supplementary file 2 — Table S1. Differences of pre‐ and postoperative in blood parameters in patients with 3‐day drainage volume < 650 and ≥ 650 mL. CRP, C‐reactive protein; HB, hemoglobin; ALB, albumin; PALB, prealbumin. *p < 0.05, **p < 0.01, and ***p < 0.001. [file TCA-16-e70114-s001.xlsx]

## Sheet: Sheet4
Supplementary table1. Differences of pre- and post-operative in blood parameters in patients with 3 day drainage volume.
		<650(n=264)		≥650(n=245)		p
HB
Pre		136.±14.8		138.8±14.2		0.909
Post		122.7±13.8		124.6±14.3		0.869
Difference		-13.7±8.4		-14.2±9.2		0.318
p		<0.001***		<0.001***
ALB
Pre		44.7±3.5		44.8±3.3		0.987
Post		43.6±3.6		43.2±3.4		0.894
Difference		-1.1±3.5		-1.6±3.4		0.837
p		0.632		0.538
PALB
Pre		0.25±0.05		0.25±0.48		0.776
Post		0.19±0.39		0.17±0.04		0.001**
Difference		-0.06±0.37		-0.08±0.04		0.001**
p		<0.001***		<0.001***
CRP
Pre		1.25±3.48		2.64±7.95		0.002**
Post		23.54±18.53		32.11±28.7		0.001**
Difference		22.28±18.62		29.47±27.75		0.006**
p		<0.001***		<0.001***
D-dimer
Pre		383±392		423±720		0.611
Post		1576±1559		1698±1888		0.201
Difference		1187±1425		1276±1992		0.116
p		<0.001***		<0.001***
Abbreviations: HB, hemoglobin; ALB, albumin; PALB, prealbumin; CRP, C-reactive protein (*p < 0.05, **p < 0.01, and ***p < 0.001).
